# Supplementary material for: Randomized trial of activated vitamin D for acute kidney injury prevention in critically ill patients
Source: JCI Insight. 2025 Sep 9;10(20):e193523. doi: 10.1172/jci.insight.193523 (PMC12581674; doi:10.1172/jci.insight.193523)
Supplement: Supporting data values [file jciinsight-10-193523-s218.xlsx]

## Sheet: Tab 1
ARM	Demographics	Age (yrs)	Male Sex	White Race	Body mass index (kg/m2)	Comorbidities	Hypertension	Diabetes Mellitus	Active Malignancy	Chronic lung disease/ COPD	Coronary artery disease	Chronic liver disease	eGFR (ml/min/1.73m2)	Reason for ICU admission	Respiratory Failure	Hypotension /Shock	Sepsis	Postoperative	Neurologic	Cancer-related	Burns / Trauma	Other	Type of ICU	Medical ICU	Surgical /Burn /Trauma ICU	Thoracic ICU	Cardiac ICU	Neuro/Neurosurgical ICU	LOS (days) prior to enrollment	In ICU	In Hospital	Vital signs on enrollment	Temperature - ⁰C	Mean Arterial Pressure - mm Hg	Heart Rate - beats per min	Respiratory rate - breaths per min	Severity of illness	APACHE II score	SOFA score - total	Invasive mechanical ventilation	Vasopressors/ inotropes	Acute Kidney injury	Septic Shock	Antibiotics	Laboratory values on enrollment	White cell count - K/mm3	Hemoglobin - g/dL	Platelets - K/mm3	Arterial pH
calcifediol		60	0	1	67.2668		1	1	0	0	0	0	124.436		0	0	0	1	0	0	0	0		0	1	0	0	0		1	2		37.6	159	98	29		24	3	0	1	1	1	1		12.11	8.3	235	7.35
placebo		24	1	0	23.5294		0	0	0	0	0	0	130.936		0	0	0	0	0	0	1	0		0	1	0	0	0		1	1		34	66	38	16		24	8	1	1	0	1	0		16.47	13.3	157	7.34
placebo		67	0	1	47.1115		1	1	0	0	0	0	12.7234		1	1	1	0	0	0	0	0		0	1	0	0	0		1	2		36.9	59	102	26		31	12	1	1	1	1	1		18.51	7.7	76	7.46
calcitriol		84	0	0	32.0291		1	1	0	1	0	0	90.266		0	1	0	0	0	0	0	1		0	0	0	1	0		0	0		31.4	66	67	11		37	7	1	1	0	1	1		16.39	7.3	459	7.36
calcifediol		72	1	1	37.737		1	1	1	0	1	0	78.9915		0	0	0	0	1	0	0	0		0	0	0	0	1		0	1		38	73	106	24		25	7	1	1	0	0	1		9.05	7.8	195	7.46
calcitriol		53	1	0	28.4993		0	0	0	0	0	0	98.862		0	0	0	0	1	0	1	0		0	0	0	0	1		0	1		38.3	64	110	32		16	8	1	0	0	0	1		13.14	8.3	198	7.41
calcifediol		72	0	1	32.6331		1	1	0	0	0	0	50.3282		0	0	0	0	0	0	0	1		1	0	0	0	0		1	1		37.1	112	54	9		22	5	1	0	0	0	1		4.24	10	228	7.38
placebo		49	1	1	31.3796		1	1	0	0	0	0	111.47		0	0	0	0	1	0	0	0		0	0	0	0	1		1	1		38.7	75	122	12		18	8	1	0	0	0	1		3.62	8.5	80	7.48
calcifediol		75	1	1	19.5933		1	0	1	0	0	0	119.858		1	0	0	0	0	0	0	0		0	0	1	0	0		1.71319	4		37.3	131	59	24		28	6	1	1	0	0	1		8.63	8.3	149	7.46
calcitriol		31	0	1	22.9591		0	0	0	0	0	1	133.94		1	0	0	0	0	0	0	0		0	0	1	0	0		1.57292	36		39.6	73	122	41		22	4	1	0	0	0	1		11.93	8.6	205	7.45
placebo		73	1	1	24.4555		0	1	1	0	1	0	127.575		1	0	0	0	0	0	0	0		1	0	0	0	0		1	1		37.7	64	54	10		31	4	1	1	0	0	1		8.14	10.3	150	7.42
calcifediol		71	1	1	25.2919		0	1	0	0	1	0	111.785		0	0	0	0	1	0	0	0		0	0	0	0	1		1	13		37.9	66	122	33		17	10	1	1	0	0	1		8.83	11.6	160	7.45
placebo		81	0	1	20.9042		1	1	0	1	0	0	54.7766		1	0	0	0	0	0	0	0		0	1	0	0	0		0	1		36.9	108	110	36		34	4	1	0	0	0	1		8.71	10.6	337
calcitriol		74	1	0	30.2075		0	0	0	0	0	0	188.545		0	1	0	0	0	0	0	0		1	0	0	0	0		0	1		36.8	61	134	32		33	2	1	0	0	1	1		9.61	8.3	180
calcifediol		94	0	1	31.4371		1	1	1	0	1	0	46.9575		0	0	0	0	0	0	0	1		0	0	0	1	0		0	1		35.3	67	137	18		20	11	1	1	0	0	0		10.2	8.5	142	7.33
calcitriol		72	1	1	37.5303		1	0	0	1	0	0	96.4163		0	0	0	0	0	0	0	1		1	0	0	0	0		1	1		36.8	65	50	22		24	11	1	0	1	0	0		25.02	13.9	191	7.3
calcitriol		71	0	1	24.7656		1	0	0	0	1	0	79.1063		0	0	0	1	1	0	0	0		0	0	0	0	1		1	2		37.9	52	99	32		21	8	1	1	0	0	0		25.93	10.6	275	7.36
placebo		79	1	0	32.7538		1	1	1	0	0	0	97.2784		0	0	0	0	1	0	0	1		0	0	0	1	0		2	2		37.4	76	64	55		23	6	1	0	0	0	0		10.3	8.8	361	7.48
calcifediol		65	0	1	32.1389		1	0	0	1	0	0	79.2134		1	1	0	0	1	0	0	1		1	0	0	0	0		0	0		40.4	68	120	45		34	11	0	0	1	0	1		3.61	15.6	76	7.33
placebo		23	0	1	28.2284		0	0	0	0	0	0	141.669		0	0	0	0	0	0	1	0		0	1	0	0	0		1	1		38	55	128	0		13	10	1	1	0	0	0		2.74	13.8	106	7.37
calcitriol		56	1	0	22.2406		0	0	0	1	1	0	72.3185		0	0	1	1	0	0	0	1		0	1	0	0	0		1.03056	2		40.4	67	129	41		41	7	1	0	1	0	1		6.04	10.1	138	7.44
calcitriol		57	1	1	25.7117		0	1	0	0	0	0	107.283		1	1	0	0	0	0	0	1		1	0	0	0	0		0	1		32.7	140	49	23		22	6	1	0	0	0	1		11.71	8.8	185	7.41
placebo		84	1	1	15.0781		0	0	0	0	0	0	138.311		1	0	1	0	0	0	0	1		0	0	0	1	0		0	0		39.5	52	163	39		43	8	1	1	1	0	1		24.92	7.7	382	7.34
calcitriol		63	0	1	35.5469		1	0	0	0	0	0	128.211		1	1	1	0	0	0	0	0		1	0	0	0	0		2	2		37.7	74	78	26		20	4	1	0	1	0	1		8.69	8.4	158	7.43
calcifediol		58	1	1	26.8464		0	1	0	0	0	0	206.784		0	1	1	0	0	0	0	0		1	0	0	0	0		1	2		36.9	49	63	14		35	7	1	1	0	1	1		17.18	8.5	316
calcitriol		76	0	0	28.7858		1	1	0	0	1	0	43.5668		0	1	0	0	0	0	0	0		0	0	0	1	0		1.84306	6		31.4	63	60	24		35	10	0	1	0	0	1		8.27	6.9	49
placebo		72	0	1	36.3205		0	0	0	0	0	0	114.395		1	1	1	0	0	0	0	0		1	0	0	0	0		1	1		36.6	128	64	12		21	11	1	1	0	0	1		19.4	9.2	434	7.32
calcifediol		75	0	1	19.3111		1	0	1	0	1	0	91.0021		1	1	0	0	0	1	0	0		0	0	1	0	0		0.846528	3		36.4	63	64	51		28	6	1	1	0	0	1		14.75	7.9	168	7.36
placebo		38	1	1	24.4759		0	0	0	0	0	0	131.445		0	0	0	0	0	0	0	1		0	1	0	0	0		0	1		32.1	66	49	38		17	10	1	1	0	0	0		24.63	13	186	7.3
calcifediol		79	1	1	24.3016		1	0	1	1	1	0	59.7322		0	0	0	1	0	1	0	0		0	1	0	0	0		0	1		36.4	64	50	10		30	4	0	0	1	0	0		14.3	10.5	306	7.37
calcifediol		74	0	1	33.5937		1	0	0	1	0	0	101.063		0	0	1	0	0	0	0	1		0	0	1	0	0		0	1		38	59	49	9		27	10	1	0	0	1	1		16.93	9.6	398	7.53
calcitriol		65	1	1	21.2495		0	0	0	0	0	0	153.633		0	0	0	1	0	0	0	0		0	1	0	0	0		0	1		37.7	59	65	28		25	6	1	1	0	1	1		10.61	7.5	472	7.41
placebo		61	1	0	29.1003		1	1	0	0	0	0	127.545		0	0	0	0	0	0	1	0		0	1	0	0	0		0	1		40.1	58	131	34		29	5	1	0	0	0	0		7.36	10.8	163	7.36
placebo		71	1	1	37.3665		1	0	1	0	1	0	72.7738		1	0	0	0	0	0	0	0		1	0	0	0	0		0.397222	6		38.4	56	64	27		30	8	1	1	1	0	1		11.24	7.3	217	7.4
calcifediol		64	0	1	43.6917		1	1	0	0	1	0	105.316		1	0	0	0	0	0	0	0		0	0	0	1	0		0	1		37.7	62	137	30		29	7	1	0	0	0	1		13.63	7.2	318	7.41
calcifediol		55	1	0	31.21		1	1	0	0	0	0	41.3362		0	0	1	0	1	0	0	0		0	0	0	0	1		0	1		39.2	124	116	12		25	8	1	0	1	0	1		19.58	10.7	203	7.37
calcitriol		33	1	1	33.7654		0	0	1	0	0	0	67.6219		0	0	0	1	0	0	0	0		0	0	1	0	0		0	2		37.9	59	71	38		19	10	0	1	1	0	1		7.83	8.8	187	7.46
calcitriol		51	1	1	30.5833		1	1	0	0	1	0	115.329		1	0	0	0	0	0	1	0		0	1	0	0	0		0.977778	1		39.1	59	130	6		24	11	1	0	0	0	0		8.45	8.9	152	7.3
placebo		57	1	1	30.4		1	0	0	0	0	0	105.622		0	0	0	0	0	0	1	0		0	1	0	0	0		1	2		39.3	55	142	12		21	9	1	1	1	0	1		3.38	11.8	142	7.42
calcifediol		77	1	1	33.9518		1	1	0	0	1	0	71.7421		0	0	0	0	0	0	0	1		0	0	0	1	0		1	1		33.2	62	45	16		35	5	1	1	1	0	0		7.97	8.7	279	7.41
calcitriol		51	1	1	41.5036		1	1	0	0	0	0	118.879		0	0	0	0	0	0	0	1		1	0	0	0	0		1	2		36.1	118	66	16		12	8	1	0	0	0	1		19.05	10.7	221	7.43
placebo		53	0	1	21.8144		1	0	0	0	1	0	35.2933		1	0	0	0	0	0	0	1		0	0	0	1	0		1	1		36.3	68	55	62		32	8	0	1	0	0	0		6.95	7.5	127
calcitriol		34	1	0	26.8745		0	0	0	0	0	0	106.986		0	0	0	0	1	0	0	0		0	0	0	0	1		0	1		36.9	52	116	12		13	11	1	1	1	0	1		11.84	11	156	7.43
calcifediol		28	1	1	107.755		1	1	0	0	0	0	114.801		1	0	0	0	0	0	0	0		0	1	0	0	0		0	0		37.7	107	101	28		19	6	1	1	0	1	1		16.57	10.3	395	7.4
placebo		55	1	1	32.6543		1	0	0	0	0	0	115.943		0	0	0	0	1	0	0	0		0	0	0	0	1		1	2		38.4	112	65	16		16	6	1	0	1	0	1		8.68	8.1	132	7.42
calcifediol		68	1	1	33.1398		1	1	0	0	0	0	106.795		1	0	0	0	0	0	0	0		1	0	0	0	0		2	2		38	145	143	16		38	11	1	0	1	0	1		29.11	9.3	110	7.69
calcitriol		39	0	1	16.6451		0	0	0	1	0	0	123.777		1	0	0	0	0	0	0	0		1	0	0	0	0		2	3		34.8	62	58	26		28	7	1	1	0	0	1		9.96	9.3	311	7.27
placebo		50	0	1	25.9695		0	0	0	0	0	0	99.0712		0	0	0	0	1	0	0	0		0	0	0	0	1		1	0		36.6	120	129	31		16	5	1	0	0	0	1		8.58	10.7	128	7.53
calcifediol		76	1	1	29.6786		1	1	0	1	1	0	111.594		1	0	0	0	0	0	0	0		0	0	0	1	0		2	1		35.6	60	122	40		30	7	0	0	0	1	1		7.66	8.4	254	7.49
calcitriol		80	0	1	24.9307		1	1	1	0	0	0	49.0727		0	0	0	0	1	0	0	0		1	0	0	0	0		0	1		35.9	70	117	29		29	7	1	0	0	0	1		4.1	11.1	85	7.6
placebo		70	0	1	33.6249		1	1	0	1	1	0	119.26		0	0	1	0	1	0	0	0		0	1	0	0	0		1	2		37.2	48	79	36		27	8	0	0	0	1	1		7.61	7	193	7.43
calcifediol		58	1	0	25.1811		1	1	0	0	0	0	105.618		1	0	0	0	0	0	0	1		1	0	0	0	0		1	2		39.4	65	107	32		32	8	1	1	0	0	1		6.14	11.9	100	7.41
calcitriol		79	1	1	24.2901		0	0	1	0	0	0	90.5093		1	1	0	1	0	0	0	0		0	0	1	0	0		0	2		35.4	63	58	24		24	14	1	1	1	0	1		9.86	10	156	7.45
calcitriol		88	1	1	31.3563		1	0	1	0	1	0	67.1933		1	1	0	0	0	1	0	0		0	0	0	1	0		2.00903	2		38.2	59	111	14		31	9	1	1	1	0	1		10.18	11.5	161	7.39
placebo		74	0	1	57.912		1	1	0	0	0	0	73.1828		0	1	0	1	0	0	0	0		0	1	0	0	0		0	1		38.4	56	107	41		30	6	1	1	1	0	0		11.68	7.4	30.8	7.42
placebo		26	1	1	21.271		0	0	0	0	0	0	108.626		0	1	1	0	0	0	0	0		1	0	0	0	0		1	2		38.3	61	121	28		20	16	1	1	0	1	1		19.68	10.2	51	7.37
placebo		64	0	1	33.1213		1	1	0	1	1	0	32.0186		0	0	0	0	0	0	1	0		0	1	0	0	0		0	1		37.8	64	76	26		27	10	1	0	1	0	1		15.78	9.6	62	7.35
calcifediol		69	0	1	25.333		0	0	0	0	0	0	103.726		0	0	0	0	0	0	0	1		1	0	0	0	0		1	1		38	53	53	24		28	6	1	1	0	1	1		8.64	11.6	208	7.38
calcitriol		48	1	1	20.6557		0	0	0	0	0	0	132.498		0	0	0	0	1	0	0	0		0	0	0	0	1		1	1		38.7	64	53	24		20	10	1	1	0	0	1		16.32	9.8	145	7.42
calcifediol		68	0	1	33.4593		1	0	1	0	0	0	98.1808		1	0	0	1	0	1	0	0		0	0	1	0	0		1	3		30.4	28	69	11		35	5	1	0	1	0	1		12.2	8.8	164	7.44
calcitriol		74	1	1	21.8862		1	0	0	1	1	1	57.7619		0	1	0	0	0	0	0	1		0	0	0	1	0		1	3		34.8	59	90	18		19	7	1	0	0	0	0		11.58	9.1	94	7.41
calcitriol		59	1	1	35.6496		1	0	0	0	0	0	60.793		0	1	0	0	0	0	0	0		0	0	0	1	0		0	0		39.7	47	182	6		24	16	1	1	1	0	1		11.25	12.9	79	7.29
placebo		62	1	1	28.033		1	1	0	1	0	0	109.074		0	1	1	0	0	0	0	0		0	1	0	0	0		0	2		36.6	45	77	35		25	8	1	1	0	1	1		21.2	9.8	265	7.32
calcifediol		64	1	1	25.0829		0	0	0	0	0	0	115.721		1	0	0	0	0	0	0	0		0	0	1	0	0		1	2		36.3	66	45	14		23	2	1	0	1	0	1		7.96	11.5	137	7.4
calcifediol		56	0	1	15.2784		1	0	0	1	1	0	126.676		0	0	0	0	1	0	0	0		1	0	0	0	0		1	1		36.5	54	69	50		31	6	1	1	0	1	1		9.89	11.2	109	7.46
calcitriol		72	0	1	44.3034		1	1	0	0	0	0	125.537		1	1	0	0	0	0	0	0		0	0	1	0	0		0	2		36.4	63	94	14		22	6	0	0	0	0	1		9.85	9.2	150	7.43
placebo		71	1	1	26.449		1	0	0	0	0	0	58.2109		0	0	0	0	1	0	0	0		0	0	0	0	1		0	1		36.8	67	48	11		29	3	0	0	1	0	0		9.45	11.4	251
calcifediol		48	1	1	16		0	1	1	0	0	0	103.298		0	1	1	0	0	0	0	0		1	0	0	0	0		0	1		36.6	76	112	20		16	6	1	0	0	1	0		21.81	9.3	358	7.43
placebo		67	1	1	22.8245		1	0	0	1	0	0	164.115		1	1	1	0	0	0	0	0		0	1	0	0	0		0	1		38.8	51	70	12		22	8	1	1	0	1	1		11.59	6.1	453	7.36
calcifediol		59	1	1	26.5723		1	1	0	0	0	0	78.9657		1	0	1	0	0	0	0	0		0	1	0	0	0		1.01667	1		36.6	58	57	10		23	7	1	0	0	1	1		11.51	7.3	344	7.49
placebo		65	1	1	22.6347		1	0	0	0	0	0	92.2449		0	1	0	0	1	0	0	0		0	0	0	1	0		1	18		38.1	52	118	12		15	10	1	1	1	1	1		12.2	9.6	189	7.42
calcifediol		91	0	1	23.589		1	0	0	0	0	0	51.7146		1	1	1	0	0	0	0	0		1	0	0	0	0		1	2		35.9	62	54	32		26	14	1	1	1	1	0		10.95	7	49	7.47
placebo		23	0	1	20.9275		0	0	0	0	0	0	160.171		1	0	1	0	1	0	0	0		1	0	0	0	0		0	1		38.9	57	137	24		25	8	1	0	1	0	1		5.95	7.8	131
calcitriol		78	1	1	28.0277		1	0	0	0	0	0	106.362		0	1	0	0	0	0	0	0		0	0	0	0	1		1.00208	1		35.8	68	117	11		19	4	1	1	1	0	1		11.51	10.8	155	7.47
calcitriol		65	0	1	18.9453		0	0	0	0	0	1	134.383		1	0	1	0	0	0	0	0		1	0	0	0	0		1	13		37.2	64	112	11		28	4	1	0	0	1	1		8.22	7.1	547
calcifediol		60	1	1	25.9877		0	0	0	0	0	0	110.122		1	1	0	0	0	0	0	0		1	0	0	0	0		0	1		38.5	64	72	19		23	5	1	0	0	0	1		12.97	10.9	242	7.45
placebo		72	0	1	19.487		0	0	1	1	0	0	144.697		1	1	1	0	0	0	0	0		0	0	1	0	0		1	2		38.5	62	75	24		27	6	1	1	0	1	1		26.39	7.8	498	7.33
calcifediol		65	1	1	21.1765		0	1	0	0	0	0	119.134		0	0	1	0	0	0	0	0		0	1	0	0	0		0	1		36.4	68	134	30		36	4	0	1	1	1	1		30.63	10.4	346	7.37
calcitriol		58	1	1	21.0498		0	0	0	0	0	0	141.257		1	1	1	0	0	0	0	0		1	0	0	0	0		0	1		36.6	57	80	26		25	8	1	1	0	1	1		9.57	7.8	181	7.33
placebo		62	1	1	33.1834		1	1	0	0	0	0	114.394		0	0	0	0	1	0	0	0		0	0	0	0	1		1	1		36.8	71	62	18		16	8	1	0	0	0	1		10.42	10.7	293	7.35
calcitriol		53	0	1	24.9238		0	0	1	0	0	0	114.075		1	1	0	0	0	1	0	0		1	0	0	0	0		0	2		38.1	65	135	48		34	3	1	1	0	1	1		15.66	8.2	412	7.4
calcifediol		30	1	1	19.7892		0	0	0	0	0	0	108.545		0	0	0	0	0	0	1	0		0	1	0	0	0		0	1		38.3	62	76	28		10	14	1	1	0	0	1		9.05	11.1	132	7.33
calcifediol		71	1	1	20.736		1	1	0	0	0	0	58.1572		1	1	0	0	0	0	0	0		1	0	0	0	0		0	1		36.2	60	113	20		19	9	1	1	0	0	1		13.89	14.2	178	7.37
calcitriol		30	0	1	48.6111		0	0	0	0	0	0	120.989		0	0	0	0	1	0	0	0		0	0	0	0	1		1	2		37.9	65	69	12		22	6	1	0	0	0	1		8.73	9.1	164	7.43
calcitriol		73	0	0	29.8806		1	1	0	0	0	0	139.318		0	0	1	0	1	0	0	0		0	0	0	0	1		1	1		38.9	61	59	30		18	7	0	0	1	0	1		11.27	11.1	200	7.46
placebo		55	1	1	25.1607		0	0	0	1	1	0	92.7389		1	0	0	0	1	0	0	1		1	0	0	0	0		0	0		36.5	65	119	76		36	4	1	0	0	0	1		14.93	7.4	301	7.29
placebo		66	1	1	29.9041		0	0	0	0	0	0	105.172		1	1	0	1	0	0	0	0		0	1	0	0	0		2	2		38.4	60	112	18		28	6	1	1	0	0	0		20.83	8.7	132	7.41
calcifediol		52	1	1	30.1928		0	1	0	0	0	0	99.7327		0	0	1	0	1	0	0	0		1	0	0	0	0		0	0		35.9	110	56	16		15	4	1	0	0	0	1		8.57	10.5	270	7.44
calcitriol		59	0	1	32.4004		0	1	0	1	0	0	103.847		1	0	0	0	0	0	0	0		1	0	0	0	0		0	2		36.8	62	125	8		23	10	1	1	0	0	1		19	13.1	392	7.33
placebo		75	0	1	40.2725		1	0	0	1	0	0	42.4732		0	1	0	1	1	0	0	0		0	0	0	0	1		1	2		36.3	57	125	12		41	6	1	1	1	0	1		17.03	7.4	229	7.29
calcifediol		73	1	1	29.0123		1	0	1	0	1	0	90.9987		0	0	0	0	1	0	0	0		1	0	0	0	0		0	1		38.6	118	102	20		19	7	1	0	0	0	1		16.2	14.1	124	7.3
calcitriol		33	0	1	29.4321		0	0	0	0	0	1	89.0258		0	1	1	0	0	0	0	0		0	0	0	1	0		0	2		38.6	60	129	44		30	9	0	0	1	1	1		15.88	10.8	48	7.39
calcitriol		35	0	0	25.7971		0	0	0	0	0	0	112.617		1	0	0	0	0	0	0	0		1	0	0	0	0		0	1		38.2	69	116	56		35	4	1	1	0	0	1		36.13	9.4	461	7.31
calcifediol		21	0	0	18.0277		0	0	0	0	0	1	112.735		0	1	1	0	0	0	0	0		0	0	0	0	1		0	11		34.8	66	55	22		19	3	0	0	1	0	1		6.59	7.8	286
placebo		71	0	1	25.9111		1	1	1	0	0	0	86.6704		0	1	1	0	0	0	0	0		1	0	0	0	0		0	1		36.6	66	126	31		39	9	0	0	1	1	1		7.84	8.5	39
placebo		54	1	0	35.9229		1	1	0	0	1	0	101.848		1	1	1	0	1	0	0	0		0	0	0	0	1		0	1		38.8	63	62	33		27	12	1	1	1	1	1		15.44	11.8	277	7.39
calcitriol		66	1	1	31.3237		0	0	0	0	0	0	62.3389		0	0	0	0	0	0	0	1		0	0	0	1	0		0	1		35.8	59	52	34		33	6	0	0	1	0	0		15.25	14.2	144	7.42
placebo		45	1	1	25.8025		1	0	0	0	0	1	117.28		1	1	0	0	0	0	0	0		0	0	0	1	0		1	1		39.3	57	51	13		31	11	1	1	0	1	1		13.84	12.8	92	7.5
calcifediol		48	1	1	15.6903		0	0	0	1	0	0	156.83		1	0	0	0	0	0	0	0		1	0	0	0	0		0	7		36.7	114	128	105		26	7	1	0	0	1	1		25.61	7.5	299	7.29
placebo		51	1	1	34.9368		0	0	0	1	0	1	107.953		1	1	1	0	0	1	0	0		1	0	0	0	0		1	2		38.7	59	95	38		30	4	1	1	0	0	1		13.84	12.9	134	7.42
calcifediol		24	1	0	46.2041		0	0	0	0	0	0	67.1513		0	1	0	1	0	0	1	0		0	1	0	0	0		2.00208	2		38.9	67	132	21		16	11	1	0	1	0	0		8.86	10.8	89	7.41
calcitriol		91	0	1	18.5859		1	0	0	0	0	0	62.1761		1	0	1	0	0	0	0	0		0	1	0	0	0		0	1		35.7	52	63	9		22	6	1	0	0	0	0		19.77	10.6	232	7.36
calcifediol		48	0	0	27.2509		1	1	0	0	0	0	123.123		0	1	1	0	0	0	0	0		0	1	0	0	0		0	0		38.6	66	136	40		24	15	1	1	0	1	1		11.77	8.6	64	7.33
placebo		28	0	1	18.7668		0	1	0	1	0	0	131.06		1	1	0	0	0	0	0	0		1	0	0	0	0		1	2		38.1	60	108	35		22	7	1	1	0	0	1		19.9	8.8	380	7.29
calcitriol		59	0	1	20.2344		0	0	0	0	0	0	103.336		1	1	1	0	0	0	0	0		0	1	0	0	0		0	2		36.7	66	134	79		29	10	1	1	0	1	1		28.83	10.7	288	7.32
calcitriol		42	0	1	17.7421		1	1	0	0	0	0	124.428		0	0	0	1	0	0	0	0		0	1	0	0	0		0	2		32	57	137	34		37	3	1	0	0	0	1		17.25	7.6	270	7.36
calcitriol		70	1	1	38.0623		1	1	0	1	0	0	91.8593		1	0	0	0	0	0	0	0		1	0	0	0	0		2	2		38.8	59	61	26		30	8	1	1	1	1	1		11.27	10.5	187	7.38
placebo		67	1	0	25.4581		1	1	0	0	0	1	44.34		1	0	1	0	1	0	0	0		1	0	0	0	0		1	2		37.9	82	85	20		24	6	1	0	0	0	1		7.94	10.2	135
calcifediol		83	1	1	37.5049		1	0	0	0	0	0	120.561		1	0	1	0	0	0	0	0		1	0	0	0	0		1	2		38.4	69	98	26		21	12	1	1	1	1	1		14.72	9.2	78	7.37
placebo		19	1	1	19.3718		0	0	0	0	0	0	63.4735		1	0	0	0	0	0	0	0		1	0	0	0	0		1	1		39	73	149	22		30	13	1	0	1	0	1		3.19	13.2	96	7.32
placebo		64	1	1	31.4746		1	0	0	0	0	0	56.669		1	0	0	0	0	0	0	1		0	0	0	1	0		0	1		37.4	66	113	45		41	11	0	1	1	1	1		19.01	9.9	250	7.39
calcifediol		51	0	1	45.497		1	0	0	0	0	0	55.2098		1	0	0	0	0	0	0	1		0	0	0	1	0		0	2		36.4	66	113	45		27	6	1	0	0	1	1		19.01	9.9	250	7.39
placebo		63	1	1	28.0758		0	0	0	1	0	0	112.529		1	0	0	0	0	0	0	0		1	0	0	0	0		0	0		34.1	89	132	38		20	7	1	1	0	0	1		18.49	12.9	363	7.08
calcifediol		76	1	1	32.1929		1	0	0	1	0	0	67.5483		0	1	0	1	0	0	0	0		0	0	1	0	0		1	2		39.7	48	148	21		38	8	1	1	0	0	1		16.47	10.5	133	7.28
calcitriol		69	0	1	22.769		1	0	0	0	1	0	133.131		0	0	1	0	0	0	0	0		1	0	0	0	0		0	1		34.7	63	103	26		29	9	1	1	0	0	1		16.84	11.1	130	7.46
placebo		40	0	1	21.3039		0	0	1	0	0	0	104.42		1	1	1	0	0	1	0	0		1	0	0	0	0		0	0		39.3	59	160	60		27	12	1	1	0	0	1		3.53	7.2	21	7.38
calcifediol		57	1	1	23.5371		0	0	1	0	0	0	153.86		1	1	0	0	0	1	0	0		1	0	0	0	0		1	2		38.6	63	141	29		31	9	1	1	0	0	1		6.08	7.9	59	7.38
calcitriol		74	1	0	24.841		1	1	0	1	0	0	107.253		1	0	0	0	0	0	0	0		0	0	1	0	0		1	12		38	51	134	44		40	12	1	1	0	0	1		20.86	12.1	46	7.36
calcifediol		57	1	1	21.295		0	0	0	0	0	0	101.855		1	0	1	0	1	0	0	0		1	0	0	0	0		0	1		36.9	67	126	22		17	7	1	0	0	0	1		20.49	11.3	215	7.28
calcitriol		62	0	1	36.3909		1	0	0	0	0	0	105.816		1	1	1	0	0	0	0	0		1	0	0	0	0		0	3		39.3	62	113	35		21	14	1	1	1	0	0		21.12	10.6	75	7.33
placebo		79	1	1	24.1471		1	0	0	0	1	0	95.729		0	0	0	1	0	0	0	0		0	1	0	0	0		1	11		37.1	58	62	23		25	7	0	1	0	0	1		16.05	8	404	7.51
calcitriol		74	1	1	21.0674		1	0	0	1	0	0	127.41		0	0	0	1	0	0	0	0		0	1	0	0	0		1	2		36.9	60	109	18		25	5	1	1	0	0	1		13.93	8.7	192	7.38
calcifediol		71	1	1	21.8941		1	1	0	0	1	0	71.7585		0	1	0	0	0	0	0	0		0	0	0	1	0		0	1		36.1	60	113	7		29	8	0	1	1	0	0		10.88	8.8	73	7.48
calcitriol		80	1	1	26.8206		1	0	0	0	0	0	106.254		1	0	0	0	0	0	0	0		0	1	0	0	0		0	1		32.7	67	68	22		19	9	0	0	1	0	0		9.22	13.9	204	7.36
calcitriol		66	1	1	22.612		0	0	0	0	0	0	110.365		1	0	0	0	0	0	0	0		1	0	0	0	0		0	0		38.2	53	68	20		15	11	1	1	0	0	1		11.43	10.6	258	7.34
calcifediol		82	0	1	42.5391		1	1	1	0	0	0	94.025		0	0	0	0	0	1	0	0		1	0	0	0	0		0	3		36.3	53	122	8		24	11	1	1	1	0	1		88	12.1	275	7.07
calcifediol		28	1	0	28.7274		0	0	0	0	0	0	84.2319		1	1	0	0	0	0	0	0		1	0	0	0	0		0	1		31.4	59	113	35		46	10	1	1	0	0	1		24.85	15.1	237	7.44
placebo		71	1	1	27.3356		0	0	0	1	0	0	90.6471		1	0	1	0	0	0	0	0		1	0	0	0	0		0	1		37.2	60	125	55		31	7	0	0	0	1	1		7.98	12.4	174	7.44
calcifediol		56	1	1	33.1695		1	1	0	1	0	0	138.067		1	0	0	1	0	0	0	0		0	0	1	0	0		0	1		37.5	118	97	45		27	3	0	0	0	0	1		7.56	8.8	243	7.45
placebo		36	0	1	25.3906		0	0	0	0	0	0	91.0186		0	1	1	0	0	0	0	0		0	0	1	0	0		1	2		37.8	61	140	10		28	12	1	0	0	1	1		18.5	8.1	10	7.4
placebo		65	1	1	31.3469		0	0	0	0	0	0	98.6581		0	0	0	0	0	0	1	0		0	1	0	0	0		0	1		37.1	83	119	23		24	4	0	0	1	0	0		14.79	17.5	231
calcitriol		23	1	1	38.9446		0	0	1	0	0	0	128.629		0	0	0	0	0	1	0	0		0	1	0	0	0		0	13		39.4	51	148	10		21	4	1	0	0	0	0		11.5	7	290	7.3
calcifediol		57	0	1	31.25		1	0	0	0	0	0	78.521		0	0	0	0	0	0	0	1		0	0	0	1	0		0	1		36.6	60	96	26		28	4	0	0	1	0	0		16.39	12.5	234
placebo		71	1	1	24.1633		1	0	0	0	0	0	97.0959		1	1	0	0	0	0	0	0		1	0	0	0	0		0	1		36.2	62	69	30		22	6	1	1	1	0	1		12.87	6.9	118	7.48
calcitriol		70	1	1	23.3556		0	0	0	1	1	0	122.129		1	1	1	0	0	0	0	0		0	0	1	0	0		1	1		35.1	59	56	49		35	9	1	1	0	1	1		15.9	8	208	7.35
placebo		81	0	0	26.3017		1	0	1	0	0	0	98.226		1	0	0	0	0	0	0	0		1	0	0	0	0		0	2		36.6	67	111	41		27	9	1	1	0	0	1		9	8.3	199	7.37
calcitriol		75	1	1	23.1837		1	0	1	0	0	0	112.352		1	1	0	0	0	0	0	0		1	0	0	0	0		0	2		35.6	62	162	28		39	12	1	1	1	0	1		30.68	8.5	185	7.33
calcifediol		24	1	1	26.3656		0	0	0	0	0	0	127.826		1	0	0	0	0	0	0	0		0	0	1	0	0		2.03056	2		38.9	58	122	45		34	9	1	1	0	1	1		31.93	7.5	101	7.53
placebo		72	1	1	21.6333		1	0	0	1	0	0	93.1482		1	1	0	0	0	0	0	0		0	0	1	0	0		0	0		37.3	59	112	20		34	9	1	1	1	0	1		13.86	12	132	7.34
calcitriol		86	1	0	27.9531		1	1	0	0	0	0	71.9488		0	0	0	1	0	0	0	0		0	1	0	0	0		0	3		36.3	22	59	29		39	6	1	1	0	0	1		10.65	9.4	260	7.36
placebo		74	0	0	22.3133		1	1	0	0	1	0	44.2494		0	0	0	0	1	0	0	0		0	0	0	0	1		1	1		38.5	70	120	22		20	8	1	0	1	0	0		9.32	8.6	95	7.36
calcifediol		67	1	1	21.9715		1	1	0	0	1	0	90.2703		0	0	0	0	0	0	0	1		0	0	0	1	0		0	1		38.9	51	18	20		28	11	1	1	0	1	1		21.31	12.1	229	7.16
calcifediol		54	0	1	56.612		1	1	0	0	0	0	40.1564		0	1	1	0	0	0	0	0		0	0	1	0	0		0	1		37.7	70	58	32		15	9	1	1	1	1	1		7.76	6.9	264	7.46
calcitriol		63	0	1	29.7617		1	1	0	0	1	0	59.1928		0	1	0	0	0	0	0	0		0	0	0	1	0		1	1		32.5	68	46	28		20	8	1	0	1	0	1		5.46	8.6	292	7.35
calcitriol		65	1	1	48.8156		1	1	0	0	0	0	108.991		0	0	1	0	0	0	0	0		0	1	0	0	0		1	2		36.8	62	60	9		30	10	1	1	1	1	1		20.41	7.2	121	7.34
calcitriol		74	1	1	19.6423		1	1	0	1	1	0	53.3147		1	0	0	0	0	0	0	0		1	0	0	0	0		1.0125	6		37.4	72	64	12		26	11	1	1	0	0	1		6.84	7.2	183	7.39
placebo		68	1	0	18.7266		1	1	0	0	1	0	97.2565		1	0	0	0	0	0	0	0		0	0	0	1	0		1	2		36.9	58	76	9		23	5	1	1	0	0	0		6.47	10.4	145	7.42
calcifediol		45	1	0	27.1729		1	0	0	0	0	0	98.0077		1	1	0	0	0	0	0	0		1	0	0	0	0		1	2		32.6	63	96	20		14	7	1	1	0	0	1		14.15	12.9	173	7.34
calcifediol		68	0	0	23.1393		1	1	0	1	0	0	130.53		1	1	0	0	0	0	0	0		1	0	0	0	0		0	0		36.7	62	119	28		25	9	1	1	0	1	1		15.1	10.2	314	7.35
calcifediol		31	0	1	18.193		0	0	0	0	0	0	99.0257		1	1	0	0	0	0	0	0		0	0	0	1	0		0	1		37.8	64	98	20		22	6	1	1	1	0	0		24.69	12.9	314	7.47
[truncated: 8 more columns]

## Sheet: Tab 2
ARM	Primary Endpoints	Global Rank Score	Death Day 1	Death Day 2	Death Day 3	Death Day 4	Death Day 5	Death Day 6	Death Day 7	Death within 7 days	KRT Day 1	KRT Day 2	KRT Day 3	KRT Day 4	KRT Day 5	KRT Day 6	KRT Day 7	KRT within 7 days	Baseline-adjusted mean change in SCr (%)	Secondary Endpoints	New or progressive AKI	KRT or Death	Peak SCr, mg/dL	ICU LOS, days	ICU-free, days	Hospital LOS, days	Hospital-free, days	28-day mortality
calcifediol		-0.338983	0	0	0	0	0	0	0	0	0	0	0	0	0	0	0	0	-0.338983		0	0	0.69	1	27	14	14	0
placebo		-4.22741	0	0	0	0	0	0	0	0	0	0	0	0	0	0	0	0	-4.22741		0	0	1.24	98	0	124	0	0
placebo		500	0	0	0	0	0	0	0	0	0	1	0	0	0	0	0	1	-21.5209		1	1	4.32	15	0	15	0	1
calcitriol		1000	0	0	0	0	0	1	0	1	0	0	0	0	0	0	0	0	13.0747		0	1	1.5	6	0	6	0	1
calcifediol		-11.9769	0	0	0	0	0	0	0	0	0	0	0	0	0	0	0	0	-11.9769		0	0	0.99	9	19	23	5	0
calcitriol		-20.2956	0	0	0	0	0	0	0	0	0	0	0	0	0	0	0	0	-20.2956		0	0	1.45	17	11	22	6	0
calcifediol		-10.8466	0	0	0	0	0	0	0	0	0	0	0	0	0	0	0	0	-10.8466		0	0	1.64	2	26	8	20	0
placebo		59.8095	0	0	0	0	0	0	0	0	0	0	0	0	0	0	0	0	59.8095		1	0	1.3	7	21	16	12	0
calcifediol		20.0328	0	0	0	0	0	0	0	0	0	0	0	0	0	0	0	0	20.0328		1	0	1.18	34	0	34	0	0
calcitriol		-1.42857	0	0	0	0	0	0	0	0	0	0	0	0	0	0	0	0	-1.42857		0	0	0.42	2	26	14	14	0
placebo		-2.32558	0	0	0	0	0	0	0	0	0	0	0	0	0	0	0	0	-2.32558		0	0	0.87	9	19	15	13	0
calcifediol		-19.2012	0	0	0	0	0	0	0	0	0	0	0	0	0	0	0	0	-19.2012		0	0	0.93	6	22	13	15	0
placebo		-8.47724	0	0	0	0	0	0	0	0	0	0	0	0	0	0	0	0	-8.47724		0	0	0.93	15	13	15	13	0
calcitriol		2.22045e-14	0	0	0	0	0	0	0	0	0	0	0	0	0	0	0	0	2.22045e-14		1	0	0.68	22	6	22	6	0
calcifediol		30.2785	0	0	0	0	0	0	0	0	0	0	0	0	0	0	0	0	30.2785		1	0	2.64	6	0	10	0	1
calcitriol		-17.0286	0	0	0	0	0	0	0	0	0	0	0	0	0	0	0	0	-17.0286		1	0	1.27	8	20	13	15	0
calcitriol		-7.92079	0	0	0	0	0	0	0	0	0	0	0	0	0	0	0	0	-7.92079		0	0	1.01	3	25	4	24	0
placebo		-10.616	0	0	0	0	0	0	0	0	0	0	0	0	0	0	0	0	-10.616		1	0	1.09	12	16	44	0	0
calcifediol		-23.3333	0	0	0	0	0	0	0	0	0	0	0	0	0	0	0	0	-23.3333		0	0	1.26	3	25	17	11	0
placebo		10.3896	0	0	0	0	0	0	0	0	0	0	0	0	0	0	0	0	10.3896		0	0	0.76	94	0	113	0	0
calcitriol		6.91824	0	0	0	0	0	0	0	0	0	0	0	0	0	0	0	0	6.91824		0	0	1.99	10	18	24	4	0
calcitriol		1000	0	1	0	0	0	0	0	1	0	0	0	0	0	0	0	0	42.0339		1	1	1.06	2	0	2	0	1
placebo		-32.3615	0	0	0	0	0	0	0	0	0	0	0	0	0	0	0	0	-32.3615		1	0	0.49	35	0	35	0	0
calcitriol		1000	0	0	0	0	1	0	0	1	0	0	0	0	0	0	0	0	-22.6		1	1	1	5	0	5	0	1
calcifediol		13.4454	0	0	0	0	0	0	0	0	0	0	0	0	0	0	0	0	13.4454		1	0	0.23	7	21	7	21	0
calcitriol		-2.98047	0	0	0	0	0	0	0	0	0	0	0	0	0	0	0	0	-2.98047		0	0	1.72	2	26	9	19	0
placebo		32.0276	0	0	0	0	0	0	0	0	0	0	0	0	0	0	0	0	32.0276		1	0	1.06	14	14	14	14	0
calcifediol		-21.3033	0	0	0	0	0	0	0	0	0	0	0	0	0	0	0	0	-21.3033		1	0	0.57	1	27	55	0	0
placebo		1000	0	0	1	0	0	0	0	1	0	0	0	0	0	0	0	0	5		1	1	0.83	3	0	3	0	1
calcifediol		-2.27743	0	0	0	0	0	0	0	0	0	0	0	0	0	0	0	0	-2.27743		0	0	1.48	9	19	17	11	0
calcifediol		-8.92857	0	0	0	0	0	0	0	0	0	0	0	0	0	0	0	0	-8.92857		0	0	0.94	23	5	23	5	0
calcitriol		-26.2206	0	0	0	0	0	0	0	0	0	0	0	0	0	0	0	0	-26.2206		0	0	0.79	2	26	35	0	0
placebo		-9.5729	0	0	0	0	0	0	0	0	0	0	0	0	0	0	0	0	-9.5729		0	0	1	25	3	37	0	0
placebo		11.7551	0	0	0	0	0	0	0	0	0	0	0	0	0	0	0	0	11.7551		0	0	2.14	4	0	9	0	1
calcifediol		-34.968	0	0	0	0	0	0	0	0	0	0	0	0	0	0	0	0	-34.968		0	0	1.5	7	21	15	13	0
calcifediol		6.60592	0	0	0	0	0	0	0	0	0	0	0	0	0	0	0	0	6.60592		0	0	4.81	26	2	36	0	0
calcitriol		-37.1429	0	0	0	0	0	0	0	0	0	0	0	0	0	0	0	0	-37.1429		0	0	1.85	1	27	10	18	0
calcitriol		-6.50246	0	0	0	0	0	0	0	0	0	0	0	0	0	0	0	0	-6.50246		1	0	1.88	25	3	29	0	0
placebo		2.7417	0	0	0	0	0	0	0	0	0	0	0	0	0	0	0	0	2.7417		0	0	1.12	11	17	13	15	0
calcifediol		35.1553	0	0	0	0	0	0	0	0	0	0	0	0	0	0	0	0	35.1553		1	0	1.75	25	0	25	0	1
calcitriol		9.29152	0	0	0	0	0	0	0	0	0	0	0	0	0	0	0	0	9.29152		1	0	1.86	15	13	27	1	0
placebo		500	0	0	0	0	0	0	0	0	0	0	0	0	0	0	0	0	-26.3663		1	0	2.98	5	23	23	5	0
calcitriol		-19.4656	0	0	0	0	0	0	0	0	0	0	0	0	0	0	0	0	-19.4656		0	0	1.31	1	27	3	25	0
calcifediol		-1.42857	0	0	0	0	0	0	0	0	0	0	0	0	0	0	0	0	-1.42857		1	0	1.52	12	16	18	10	0
placebo		0.688468	0	0	0	0	0	0	0	0	0	0	0	0	0	0	0	0	0.688468		1	0	0.93	18	10	18	10	0
calcifediol		-3.19234	0	0	0	0	0	0	0	0	0	0	0	0	0	0	0	0	-3.19234		0	0	1.93	2	26	18	10	0
calcitriol		124.542	0	0	0	0	0	0	0	0	0	0	0	0	0	0	0	0	124.542		1	0	1.39	14	14	24	4	0
placebo		-14.2857	0	0	0	0	0	0	0	0	0	0	0	0	0	0	0	0	-14.2857		0	0	0.52	17	11	31	0	0
calcifediol		49.5479	0	0	0	0	0	0	0	0	0	0	0	0	0	0	0	0	49.5479		1	0	1.39	24	4	58	0	0
calcitriol		10.1923	0	0	0	0	0	0	0	0	0	0	0	0	0	0	0	0	10.1923		0	0	1.56	2	26	3	25	0
placebo		1000	0	0	0	0	0	1	0	1	0	0	0	0	0	0	0	0	0.4329		0	1	0.95	6	0	6	0	1
calcifediol		35.7143	0	0	0	0	0	0	0	0	0	0	0	0	0	0	0	0	35.7143		1	0	0.7	3	25	8	20	0
calcitriol		4.98562	0	0	0	0	0	0	0	0	0	0	0	0	0	0	0	0	4.98562		1	0	2.47	2	26	14	14	0
calcitriol		500	0	0	0	0	0	0	0	0	0	0	0	1	0	0	0	1	12.2839		1	1	4.57	12	16	28	0	0
placebo		-17.9452	0	0	0	0	0	0	0	0	0	0	0	0	0	0	0	0	-17.9452		0	0	1.57	1	27	6	22	0
placebo		-41.4387	0	0	0	0	0	0	0	0	0	0	0	0	0	0	0	0	-41.4387		0	0	1.5	3	25	6	22	0
placebo		500	0	0	0	0	0	0	0	0	0	1	0	0	0	0	0	1	3.89082		1	1	3.62	13	0	13	0	1
calcifediol		21.0084	0	0	0	0	0	0	0	0	0	0	0	0	0	0	0	0	21.0084		0	0	0.7	3	25	5	23	0
calcitriol		1000	0	0	0	0	1	0	0	1	0	0	0	0	0	0	0	0	0.203252		0	1	0.89	5	0	5	0	1
calcifediol		-12.6464	0	0	0	0	0	0	0	0	0	0	0	0	0	0	0	0	-12.6464		1	0	0.61	5	23	11	17	0
calcitriol		-12.0798	0	0	0	0	0	0	0	0	0	0	0	0	0	0	0	0	-12.0798		1	0	1.36	12	16	17	11	0
calcitriol		31.1384	0	0	0	0	0	0	0	0	0	0	0	0	0	0	0	0	31.1384		0	0	1.88	8	0	8	0	1
placebo		-12.5974	0	0	0	0	0	0	0	0	0	0	0	0	0	0	0	0	-12.5974		0	0	1.15	1	27	15	13	0
calcifediol		33.8828	0	0	0	0	0	0	0	0	0	0	0	0	0	0	0	0	33.8828		1	0	1.89	27	1	47	0	0
calcifediol		24.2236	0	0	0	0	0	0	0	0	0	0	0	0	0	0	0	0	24.2236		1	0	0.69	5	23	27	1	0
calcitriol		-21.9616	0	0	0	0	0	0	0	0	0	0	0	0	0	0	0	0	-21.9616		1	0	0.7	1	27	10	18	0
placebo		1.5873	0	0	0	0	0	0	0	0	0	0	0	0	0	0	0	0	1.5873		1	0	1.56	6	22	7	21	0
calcifediol		-20.7039	0	0	0	0	0	0	0	0	0	0	0	0	0	0	0	0	-20.7039		1	0	0.79	2	26	86	0	0
placebo		-15.8442	0	0	0	0	0	0	0	0	0	0	0	0	0	0	0	0	-15.8442		0	0	0.58	33	0	33	0	0
calcifediol		-25.3165	0	0	0	0	0	0	0	0	0	0	0	0	0	0	0	0	-25.3165		1	0	1.58	8	20	8	20	0
placebo		96.6942	0	0	0	0	0	0	0	0	0	0	0	0	0	0	0	0	96.6942		1	0	2.61	12	16	12	16	1
calcifediol		55.873	0	0	0	0	0	0	0	0	0	0	0	0	0	0	0	0	55.873		1	0	5.04	22	0	22	0	1
placebo		-24.4898	0	0	0	0	0	0	0	0	0	0	0	0	0	0	0	0	-24.4898		1	0	0.35	13	15	13	15	0
calcitriol		-26.0215	0	0	0	0	0	0	0	0	0	0	0	0	0	0	0	0	-26.0215		1	0	0.93	5	23	11	17	0
calcitriol		91.133	0	0	0	0	0	0	0	0	0	0	0	0	0	0	0	0	91.133		1	0	0.96	3	25	13	15	0
calcifediol		-16	0	0	0	0	0	0	0	0	0	0	0	0	0	0	0	0	-16		0	0	0.75	4	24	14	14	0
placebo		1000	0	0	0	0	1	0	0	1	0	0	0	0	0	0	0	0	8.16993		1	1	0.71	5	0	5	0	1
calcifediol		-26.9663	0	0	0	0	0	0	0	0	0	0	0	0	0	0	0	0	-26.9663		0	0	0.89	6	22	26	2	0
calcitriol		0.911854	0	0	0	0	0	0	0	0	0	0	0	0	0	0	0	0	0.911854		1	0	0.55	9	0	9	0	1
placebo		-27.3469	0	0	0	0	0	0	0	0	0	0	0	0	0	0	0	0	-27.3469		0	0	1.05	21	7	27	1	0
calcitriol		26.3158	0	0	0	0	0	0	0	0	0	0	0	0	0	0	0	0	26.3158		1	0	1.12	9	19	9	19	0
calcifediol		-40.8912	0	0	0	0	0	0	0	0	0	0	0	0	0	0	0	0	-40.8912		0	0	1.09	5	23	8	20	0
calcifediol		-3.30189	0	0	0	0	0	0	0	0	0	0	0	0	0	0	0	0	-3.30189		1	0	1.1	7	0	7	0	1
calcitriol		-10.1099	0	0	0	0	0	0	0	0	0	0	0	0	0	0	0	0	-10.1099		0	0	0.65	9	19	24	4	0
calcitriol		-39.5176	0	0	0	0	0	0	0	0	0	0	0	0	0	0	0	0	-39.5176		0	0	1.54	5	23	20	8	0
placebo		-26.6865	0	0	0	0	0	0	0	0	0	0	0	0	0	0	0	0	-26.6865		1	0	1.44	10	18	10	18	0
placebo		36.0248	0	0	0	0	0	0	0	0	0	0	0	0	0	0	0	0	36.0248		1	0	1.75	19	9	31	0	0
calcifediol		5.9322	0	0	0	0	0	0	0	0	0	0	0	0	0	0	0	0	5.9322		1	0	0.63	1	27	1	27	0
calcitriol		7.87546	0	0	0	0	0	0	0	0	0	0	0	0	0	0	0	0	7.87546		0	0	1.01	11	17	15	13	0
placebo		-34.6764	0	0	0	0	0	0	0	0	0	0	0	0	0	0	0	0	-34.6764		0	0	2.34	4	24	13	15	1
calcifediol		1000	0	0	1	0	0	0	0	1	0	0	0	0	0	0	0	0	-32.4324		0	1	1.11	3	0	3	0	1
calcitriol		1000	0	0	0	0	0	1	0	1	0	0	0	0	0	0	0	0	-13.871		0	1	1.57	3	0	6	0	1
calcitriol		2	0	0	0	0	0	0	0	0	0	0	0	0	0	0	0	0	2		1	0	0.59	13	15	20	8	0
calcifediol		1.2987	0	0	0	0	0	0	0	0	0	0	0	0	0	0	0	0	1.2987		0	0	0.49	0	28	42	0	0
placebo		-33.3647	0	0	0	0	0	0	0	0	0	0	0	0	0	0	0	0	-33.3647		0	0	1.52	0	28	10	18	0
placebo		-2.82187	0	0	0	0	0	0	0	0	0	0	0	0	0	0	0	0	-2.82187		0	0	2.89	16	12	40	0	0
calcitriol		1000	0	0	1	0	0	0	0	1	0	0	0	0	0	0	0	0	89.441		1	1	3.73	3	0	3	0	1
placebo		-37.6623	0	0	0	0	0	0	0	0	0	0	0	0	0	0	0	0	-37.6623		0	0	0.88	4	24	10	18	0
calcifediol		-5.61224	0	0	0	0	0	0	0	0	0	0	0	0	0	0	0	0	-5.61224		0	0	0.36	2	26	63	0	0
placebo		-25.07	0	0	0	0	0	0	0	0	0	0	0	0	0	0	0	0	-25.07		0	0	1.02	19	9	44	0	0
calcifediol		500	0	0	0	0	0	0	0	0	0	0	0	0	1	0	0	1	15.7186		1	1	6.58	18	10	38	0	0
calcitriol		1000	1	0	0	0	0	0	0	1	0	0	0	0	0	0	0	0	7.44681		0	1	1.01	1	0	1	0	1
calcifediol		-41.9861	0	0	0	0	0	0	0	0	0	0	0	0	0	0	0	0	-41.9861		0	0	1.64	18	10	31	0	0
placebo		-30.1299	0	0	0	0	0	0	0	0	0	0	0	0	0	0	0	0	-30.1299		0	0	0.55	47	0	48	0	0
calcitriol		-46.1672	0	0	0	0	0	0	0	0	0	0	0	0	0	0	0	0	-46.1672		0	0	0.82	20	8	23	5	0
calcitriol		-23.2759	0	0	0	0	0	0	0	0	0	0	0	0	0	0	0	0	-23.2759		0	0	0.58	1	27	5	23	0
calcitriol		172.491	0	0	0	0	0	0	0	0	0	0	0	0	0	0	1	1	172.491		1	1	9.05	24	0	24	0	1
placebo		4.53039	0	0	0	0	0	0	0	0	0	0	0	0	0	0	0	0	4.53039		0	0	2.04	0	28	10	18	0
calcifediol		-18.4576	0	0	0	0	0	0	0	0	0	0	0	0	0	0	0	0	-18.4576		0	0	1.13	10	18	10	18	0
placebo		500	0	0	0	0	0	0	0	0	0	0	1	0	0	0	0	1	18.2986		1	1	2.38	75	0	75	0	0
placebo		24.5714	0	0	0	0	0	0	0	0	0	0	0	0	0	0	0	0	24.5714		0	0	2.46	1	27	8	20	0
calcifediol		18.3369	0	0	0	0	0	0	0	0	0	0	0	0	0	0	0	0	18.3369		0	0	0.9	8	20	28	0	0
placebo		-15.0794	0	0	0	0	0	0	0	0	0	0	0	0	0	0	0	0	-15.0794		0	0	1.37	6	22	9	19	0
calcifediol		17.0895	0	0	0	0	0	0	0	0	0	0	0	0	0	0	0	0	17.0895		0	0	1.37	23	5	39	0	0
calcitriol		-6.12245	0	0	0	0	0	0	0	0	0	0	0	0	0	0	0	0	-6.12245		1	0	0.22	8	0	8	0	1
placebo		-37.4026	0	0	0	0	0	0	0	0	0	0	0	0	0	0	0	0	-37.4026		0	0	0.6	3	25	36	0	0
calcifediol		150	0	0	0	0	0	0	0	0	0	0	0	0	0	0	0	0	150		1	0	0.9	10	18	10	18	0
calcitriol		1000	1	0	0	0	0	0	0	1	0	0	0	0	0	0	0	0	25		0	1	0.9	1	0	1	0	1
calcifediol		15.2941	0	0	0	0	0	0	0	0	0	0	0	0	0	0	0	0	15.2941		0	0	1.03	15	13	15	13	0
calcitriol		55.1616	0	0	0	0	0	0	0	0	0	0	0	0	0	0	0	0	55.1616		1	0	3.45	16	0	16	0	1
placebo		15.1568	0	0	0	0	0	0	0	0	0	0	0	0	0	0	0	0	15.1568		0	0	1.17	2	26	8	20	0
calcitriol		-12.6374	0	0	0	0	0	0	0	0	0	0	0	0	0	0	0	0	-12.6374		1	0	0.79	3	25	34	0	0
calcifediol		-3.03272	0	0	0	0	0	0	0	0	0	0	0	0	0	0	0	0	-3.03272		0	0	1.95	6	22	16	12	0
calcitriol		-7.44467	0	0	0	0	0	0	0	0	0	0	0	0	0	0	0	0	-7.44467		0	0	0.81	18	0	18	0	1
calcitriol		-6.89655	0	0	0	0	0	0	0	0	0	0	0	0	0	0	0	0	-6.89655		0	0	0.87	1	27	1	27	0
calcifediol		-27.3892	0	0	0	0	0	0	0	0	0	0	0	0	0	0	0	0	-27.3892		0	0	1.51	10	0	10	0	1
calcifediol		-27.7143	0	0	0	0	0	0	0	0	0	0	0	0	0	0	0	0	-27.7143		0	0	1.5	3	25	11	17	0
placebo		-16.25	0	0	0	0	0	0	0	0	0	0	0	0	0	0	0	0	-16.25		0	0	1.2	1	27	5	23	0
calcifediol		36.9369	0	0	0	0	0	0	0	0	0	0	0	0	0	0	0	0	36.9369		0	0	0.53	2	26	4	24	0
placebo		1000	0	1	0	0	0	0	0	1	0	0	0	0	0	0	0	0	-20.0483		0	1	1.4	2	0	2	0	1
placebo		18.3673	0	0	0	0	0	0	0	0	0	0	0	0	0	0	0	0	18.3673		0	0	1.39	17	11	52	0	0
calcitriol		-25.4762	0	0	0	0	0	0	0	0	0	0	0	0	0	0	0	0	-25.4762		0	0	0.6	2	26	18	10	0
calcifediol		-25.1303	0	0	0	0	0	0	0	0	0	0	0	0	0	0	0	0	-25.1303		0	0	1.37	5	23	13	15	0
placebo		1000	0	0	0	0	0	1	0	1	0	0	0	0	0	0	0	0	31.5789		1	1	1.25	6	0	6	0	1
calcitriol		-24.93	0	0	0	0	0	0	0	0	0	0	0	0	0	0	0	0	-24.93		0	0	1.59	23	5	23	5	0
placebo		35.2941	0	0	0	0	0	0	0	0	0	0	0	0	0	0	0	0	35.2941		1	0	1.08	22	0	22	0	1
calcitriol		122.339	0	0	0	0	0	0	0	0	0	0	0	0	0	0	0	0	122.339		1	0	3.75	20	0	20	0	1
calcifediol		33.4821	0	0	0	0	0	0	0	0	0	0	0	0	0	0	0	0	33.4821		1	0	1	7	0	7	0	1
placebo		-14.3617	0	0	0	0	0	0	0	0	0	0	0	0	0	0	0	0	-14.3617		0	0	2.26	20	8	20	8	0
calcitriol		8.53659	0	0	0	0	0	0	0	0	0	0	0	0	0	0	0	0	8.53659		1	0	2.28	5	23	10	18	0
placebo		1000	1	0	0	0	0	0	0	1	0	0	0	0	0	0	0	0	-7.36842		0	1	1.9	1	0	1	0	1
calcifediol		1000	1	0	0	0	0	0	0	1	0	0	0	0	0	0	0	0	8.58209		1	1	1.51	1	0	1	0	1
calcifediol		1000	0	0	0	1	0	0	0	1	0	0	0	0	0	0	0	0	-14.8958		0	1	1.92	4	0	4	0	1
calcitriol		1000	0	0	0	0	1	0	0	1	0	0	0	0	0	0	0	0	2.0073		0	1	1.45	5	0	5	0	1
calcitriol		-18.1185	0	0	0	0	0	0	0	0	0	0	0	0	0	0	0	0	-18.1185		0	0	1.64	35	0	70	0	0
calcitriol		26.1442	0	0	0	0	0	0	0	0	0	0	0	0	0	0	0	0	26.1442		0	0	2.86	1	27	25	3	0
placebo		25.228	0	0	0	0	0	0	0	0	0	0	0	0	0	0	0	0	25.228		1	0	1.44	18	10	33	0	0
calcifediol		4.80641	0	0	0	0	0	0	0	0	0	0	0	0	0	0	0	0	4.80641		0	0	1.2	5	23	7	21	0
calcifediol		1000	0	1	0	0	0	0	0	1	0	0	0	0	0	0	0	0	11.6071		0	1	1.37	2	0	2	0	1
calcifediol		-41.5344	0	0	0	0	0	0	0	0	0	0	0	0	0	0	0	0	-41.5344		0	0	1.26	2	26	4	24	0

## Sheet: Fig 4C
ARM	Plasma 25D on enrollment (ng/mL)
calcifediol	10.24
placebo	1.53
placebo	9.05
calcitriol	4.41
calcifediol	15.97
calcitriol	9.85
calcifediol	23.23
placebo	10.73
calcifediol	13.83
calcitriol	11.69
placebo	7.2
calcifediol	18.81
placebo	20.83
calcitriol	22.62
calcifediol	29.94
calcitriol	40.06
calcitriol	27.82
placebo	9.63
calcifediol	16.337
placebo	9.674
calcitriol	9.396
calcitriol	35.255
placebo	13.286
calcitriol	12.151
calcifediol	11.213
calcitriol	13.277
placebo	36.652
calcifediol	17.39
placebo	28.03
calcifediol	31.49
calcifediol	20.84
calcitriol	21.41
placebo	12.9
placebo	34.7
calcifediol	27.4
calcifediol	4.8
calcitriol	7.73
calcitriol	5.04
placebo	7.39
calcifediol	37.31
calcitriol	19.93
placebo	14.9
calcitriol	23.09
calcifediol	9.76
placebo	24.3
calcifediol	31.15
calcitriol	24.54
placebo	8.42
calcifediol	26.23
calcitriol	36.78
placebo	29.8
calcifediol	21.06
calcitriol	14.52
calcitriol	67.08
placebo	17.43
placebo	8.22
placebo	17.12
calcifediol	11.42
calcitriol	9.1
calcifediol	12.06
calcitriol	16.55
calcitriol	14.01
placebo	4.02
calcifediol	34.5
calcifediol	7.6
calcitriol	26.1
placebo	28.56
calcifediol	14.12
placebo	13.52
calcifediol	19.65
placebo	9.48
calcifediol	36.2
placebo	28.85
calcitriol	9.66
calcitriol	46.97
calcifediol	15.14
placebo	11.42
calcifediol	15.1
calcitriol	11.36
placebo	9.25
calcitriol	30.24
calcifediol	24.13
calcifediol	25.87
calcitriol	10.27
calcitriol	14.8
placebo	37.6
placebo	10.57
calcifediol	14.54
calcitriol	18.02
placebo	24.37
calcifediol	21.15
calcitriol	15.12
calcitriol	6.49
calcifediol	8.68
placebo	20.85
placebo	15.07
calcitriol	18.15
placebo	16.58
calcifediol	4.16
placebo	12.31
calcifediol	11.16
calcitriol	29.76
calcifediol	12.11
placebo	35.34
calcitriol	7.48
calcitriol	28.54
calcitriol	13.58
placebo	28.56
calcifediol	26.08
placebo	22.57
placebo	17.22
calcifediol	20.8
placebo	11.29
calcifediol	6.41
calcitriol	16.51
placebo	7.29
calcifediol	19.57
calcitriol	29.186
calcifediol	21.198
calcitriol	28.911
placebo	9.701
calcitriol	24.249
calcifediol	20.066
calcitriol	25.537
calcitriol	32.094
calcifediol	9.741
calcifediol	6.276
placebo	4.997
calcifediol	9.818
placebo	16.5
placebo	13.552
calcitriol	5.471
calcifediol	25.834
placebo	24.233
calcitriol	20.503
placebo	21.34
calcitriol	5.314
calcifediol	43.492
placebo	19.434
calcitriol	40.593
calcifediol	27.431
calcifediol	27.627
calcitriol	13.08
calcitriol	4.665
calcitriol	31.356
placebo	14.196
calcifediol	7.831
calcifediol	33.43
calcifediol	5.588

## Sheet: Fig 4D
ARM	Plasma 1,25D on enrollment (pg/mL)
calcifediol	26.42
placebo	2.38
placebo	15.23
calcitriol	13.34
calcifediol	38.82
calcitriol	11.55
calcifediol	19.94
placebo	17.45
calcifediol	41.9
calcitriol	5.22
placebo	15.21
calcifediol	36.99
placebo	26.86
calcitriol	19.94
calcifediol	34.38
calcitriol	22.62
calcitriol	56.96
placebo	25.47
calcifediol	29.601
placebo	7.259
calcitriol	73.71
calcitriol	102.422
placebo	19.702
calcitriol	15.723
calcifediol	28.473
calcitriol	38.302
placebo	36.35
calcifediol	14.941
placebo	46.87
calcifediol	30.15
calcifediol	25.2
calcitriol	26.67
placebo	23.74
placebo	16.62
calcifediol	35
calcifediol	23.8
calcitriol	21.3
calcitriol	7.56
placebo	9.34
calcifediol	45.76
calcitriol	71.91
placebo	11.9
calcitriol	32.02
calcifediol	30.43
placebo	74.62
calcifediol	43.06
calcitriol	50.58
placebo	37.32
calcifediol	53.62
calcitriol	30.28
placebo	14.78
calcifediol	22.48
calcitriol	12.63
calcitriol	26.8
placebo	14.69
placebo	15.95
placebo	15.97
calcifediol	25.78
calcitriol	32.43
calcifediol	18.52
calcitriol	18
calcitriol	90.41
placebo	13.49
calcifediol	19.54
calcifediol	20.9
calcitriol	21.95
placebo	23.13
calcifediol	39.89
placebo	17.54
calcifediol	25.02
placebo	13.66
calcifediol	71.53
placebo	40.22
calcitriol	28.17
calcitriol	38.16
calcifediol	50.64
placebo	29.33
calcifediol	19.99
calcitriol	11.85
placebo	69.31
calcitriol	35.31
calcifediol	33.59
calcifediol	19.69
calcitriol	74.88
calcitriol	60.16
placebo	27.86
placebo	14.94
calcifediol	33.14
calcitriol	60.76
placebo	6.45
calcifediol	67.31
calcitriol	20.6
calcitriol	70.59
calcifediol	33.47
placebo	11.15
placebo	31.74
calcitriol	37.72
placebo	116.19
calcifediol	4.71
placebo	35.86
calcifediol	13.87
calcitriol	24.77
calcifediol	15.11
placebo	56.7
calcitriol	21.94
calcitriol	38.19
calcitriol	26.66
placebo	34.2
calcifediol	20.02
placebo	75.75
placebo	33.16
calcifediol	55.3
placebo	49.48
calcifediol	18.75
calcitriol	32.38
placebo	11.32
calcifediol	22.44
calcitriol	37.12
calcifediol	95.07
calcitriol	39.12
placebo	21.35
calcitriol	23.49
calcifediol	7.93
calcitriol	53.17
calcitriol	31.5
calcifediol	10.92
calcifediol	24.31
placebo	18.38
calcifediol	36.15
placebo	70.97
placebo	29.02
calcitriol	14.9
calcifediol	62
placebo	22.04
calcitriol	44.83
placebo	39.92
calcitriol	20.1
calcifediol	153.46
placebo	38.32
calcitriol	16.37
calcifediol	14.14
calcifediol	17.06
calcitriol	17.16
calcitriol	9.04
calcitriol	31.29
placebo	43.28
calcifediol	105.16
calcifediol	48.6
calcifediol	37.97

## Sheet: Fig 4E
	Plasma 25D (ng/mL)
ARM	Study Day 0	Study Day 1	Study Day 2	Study Day 3	Study Day 4	Study Day 5
calcifediol	10.24	26.82	28.24	36.13	44.79	49.88
placebo	1.53	1.61	3.75	7.77	7.02	5.07
placebo	9.05	9.75	10.01	9.19	9.69	10.74
calcitriol	4.41	3.9	3.82	3.59	4.08	4.33
calcifediol	15.97	42.04	48.52	51.88	58.61	48.38
calcitriol	9.85	10.66	12.64	12.8	14.34	11.27
calcifediol	23.23	50.49	35.88	48.92	61.95	62.83
placebo	10.73	13.13	11.95	12.66	14.27	14.19
calcifediol	13.83	52.38	33.57	42.79	50.78	46.4
calcitriol	11.69	13.8	16.18	16.29	14.51	16.6
placebo	7.2	6.83	7.99	8.46	8.13	9.36
calcifediol	18.81	37.05	65.02	30.02	69.08	70.95
placebo	20.83	19.15	18.79	19.23	19.52	18.46
calcitriol	22.62	23.36	21.65	20.02	20.37	20.85
calcifediol	29.94	29.81	46.03	53.71	50.26	68.8
calcitriol	40.06	36.78	36.79	33.37	34.1	34.94
calcitriol	27.82	26.18	34.35	37.49	34.49	40.44
placebo	9.63	11.29	12.1	11.5	11.29	13.16
calcifediol	16.337	20.342	22.692	34.344	45.311	55.046
placebo	9.674	9.956	11.249	13.725	14.331	11.873
calcitriol	9.396	9.389	9.393	9.177	11.594	11.266
calcitriol	35.255	32.632	27.734	30.257	30.653	31.122
placebo	13.286	11.604	11.152	11.149	10.161	9.878
calcifediol	11.213	23.617	32.362	38.77	49.269	50.513
calcitriol	13.277	12.988	11.878	13.377	11.705	11.811
placebo	36.652	37.138	36.036	37.915	39.851	38.467
calcifediol	17.39	68.538	59.825	56.107	74.499	81.637
calcifediol	31.49	46.54	52.97	42.09	54.86	56.03
placebo	12.9	13	14.02	11.37	12.92	12.47
placebo	34.7	33.14	38.99	36.96	36.82	44.13

## Sheet: Fig 4F
	Plasma 1,25D (pg/mL)
ARM	Study Day 0	Study Day 1	Study Day 2	Study Day 3	Study Day 4	Study Day 5
calcifediol	26.42	57.33	69.63	91.48	111.25	60.27
placebo	2.38	1.57	2	6.94	7.84	12.68
placebo	15.23	12.77	15.76	20.63	20.44	16.38
calcitriol	13.34	16.93	41.99	47.55	44.15	56.71
calcifediol	38.82	56.94	84.26	93.01	58.28	33.85
calcitriol	11.55	46.3	56.07	81.79	61.67	44.96
calcifediol	19.94	25.67	24.27	36.62	30.89	19.31
placebo	17.45	38.94	18.99	19.49	38.01	15.31
calcifediol	41.9	82.21	81.5	63.7	57.63	50.06
calcitriol	5.22	18.91	22.25	19.69	42.17	30.83
placebo	15.21	19.58	38.52	49.6	21.67	14.64
calcifediol	36.99	42.58	63.96	46.88	28.15	23
placebo	26.86	19.79	30.75	23.14	13.07	20.76
calcitriol	19.94	65.96	61.71	41.94	33.95	41.11
calcifediol	34.38	28.43	22.15	17.57	15.4	25.11
calcitriol	22.62	31.34	85.55	60.24	68.85	100.21
calcitriol	56.96	139.32	189.36	188.86	138.71	89.86
placebo	25.47	29.55	38.15	33.84	39.4	37.18
calcifediol	29.601	40.003	72.353	129.086	148.139	155.77
placebo	7.259	8.013	11.096	16.519	20.766	13.134
calcitriol	73.71	90.606	87.034	69.08	89.785	79.639
calcitriol	102.422	132.954	89.373	69.472	73.458	91.659
placebo	19.702	18.528	21.082	24.383	36.056	27.09
calcifediol	28.473	31.424	36.974	46.003	37.122	24.17
calcitriol	38.302	93.778	121.475	113.63	99.411	99.153
placebo	36.35	38.876	44.519	53.621	54.5	29.801
calcifediol	14.941	45.707	92.897	107.597	105.953	96.855
calcifediol	30.15	33.8	42.65	52.47	54.41	49.26
placebo	23.74	15.04	13.61	41.76	61.54	49.57
placebo	16.62	17.69	22.23	31.69	42.39	52.99

## Sheet: Fig 6A
Entire cohort	CALCIFEDIOL				Entire cohort	CALCITRIOL
Gene Name	Log2(fold-change calcifediol / placebo)	Unadjusted P-value	–Log10(P-value)		Gene Name	Log2(fold-change calcitriol / placebo)	Unadjusted P-value	–Log10(P-value)
CAMP	0.6527	0.164981	0.782566		CAMP	0.4167	0.372588	0.428771
CYP27B1	0.48	0.40505	0.392491		TNF	0.3046	0.289862	0.537809
THBD	0.2067	0.148332	0.828766		HMOX1	0.2988	0.00571665	2.24286
CYP24A1	0.1943	0.665777	0.176671		CD163	0.2641	0.00807288	2.09297
HIF1A	0.1719	0.0967658	1.01428		CYP27B1	0.1038	0.858529	0.066245
TNF	0.0881	0.755007	0.122049		HIF1A	0.0833	0.426041	0.370549
CD163	0.0711	0.468267	0.329506		IL10	0.0744	0.706043	0.151169
CD274	0.0536	0.878452	0.0562821		THBD	0.0418	0.773894	0.111319
MIF	0	1	0		CD274	0.0084	0.980933	0.0083607
HMOX1	-0.004	0.969623	0.0133971		MIF	0	1	0
VDR	-0.0089	0.938798	0.0274278		VDR	-0.0151	0.898826	0.0463242
ICAM1	-0.1073	0.362648	0.440515		ICAM1	-0.0432	0.719957	0.142693
HLA-DRA	-0.1112	0.275074	0.560551		HLA-DRA	-0.0647	0.531388	0.274588
IL10	-0.1897	0.325054	0.488045		CTLA4	-0.1152	0.8666	0.0621812
CTLA4	-0.2802	0.754049	0.122601		CYP24A1	-0.6284	0.147217	0.832042
IL6	-0.9687	0.277367	0.556946		IL6	-1.1927	0.215972	0.665603

## Sheet: Fig 6B
(+) Septic shock	CALCIFEDIOL				(+) Septic shock	CALCITRIOL
Gene Name	Log2(fold-change calcifediol / placebo)	Unadjusted P-value	–Log10(P-value)		Gene Name	Log2(fold-change calcitriol / placebo)	Unadjusted P-value	–Log10(P-value)
CYP24A1	0.9739	0.234989	0.628953		IL10	1.3501	0.0011253	2.94873
THBD	0.6344	0.00742484	2.12931		CD163	0.4029	0.0275471	1.55992
HIF1A	0.3764	0.0198438	1.70237		CYP24A1	0.3481	0.704887	0.151881
ICAM1	0.3429	0.0639632	1.19407		HIF1A	0.2581	0.176358	0.753605
IL6	0.287	0.91958	0.0364105		IL6	0.1442	0.929764	0.0316274
CAMP	0.2779	0.723824	0.140367		CYP27B1	0.1151	0.922837	0.034875
CYP27B1	0.184	0.860942	0.065026		THBD	0.1105	0.674947	0.17073
IL10	0.1419	0.655259	0.183587		MIF	0	1	0
CD274	0.0451	0.934237	0.029543		CD274	-0.1558	0.78802	0.103463
VDR	0.0287	0.875564	0.0577121		HMOX1	-0.1576	0.420095	0.376652
MIF	0	1	0		VDR	-0.1825	0.401891	0.395892
HMOX1	-0.0059	0.97122	0.0126825		TNF	-0.3242	0.523942	0.280717
CD163	-0.1062	0.4945	0.305834		ICAM1	-0.4055	0.0663976	1.17785
HLA-DRA	-0.2189	0.171974	0.764538		HLA-DRA	-0.4425	0.0170308	1.76876
TNF	-0.2652	0.542588	0.265529		CAMP	-0.5409	0.554379	0.256193
CTLA4	-2.3367	0.15336	0.814287		CTLA4	-0.831	0.675432	0.170418

## Sheet: Fig 6C
(-) Septic shock	CALCIFEDIOL				(-) Septic shock	CALCITRIOL
Gene Name	Log2(fold-change calcifediol / placebo)	Unadjusted P-value	–Log10(P-value)		Gene Name	Log2(fold-change calcitriol / placebo)	Unadjusted P-value	–Log10(P-value)
CTLA4	1.0932	0.392228	0.406461		CAMP	0.825	0.152168	0.817678
CAMP	0.8767	0.141818	0.848267		TNF	0.4878	0.155114	0.809349
CYP27B1	0.6025	0.417906	0.378921		HMOX1	0.3975	0.00233447	2.63181
TNF	0.2535	0.472784	0.325337		CTLA4	0.3807	0.757925	0.120374
CD163	0.1324	0.292217	0.534295		CD163	0.2349	0.050846	1.29374
CD274	0.0769	0.867884	0.0615383		CYP27B1	0.1963	0.770473	0.113243
HIF1A	0.0205	0.877954	0.0565285		HLA-DRA	0.0312	0.803661	0.0949272
HMOX1	0.0141	0.917953	0.0371794		HIF1A	0.0205	0.871116	0.0599241
THBD	0.0067	0.970975	0.0127921		VDR	0.017	0.905051	0.0433269
MIF	0	1	0		MIF	0	1	0
VDR	-0.0531	0.722678	0.141055		ICAM1	-0.0038	0.979335	0.00906894
HLA-DRA	-0.0543	0.678697	0.168324		CD274	-0.024	0.954313	0.0203091
CYP24A1	-0.2052	0.715272	0.145529		THBD	-0.0306	0.860964	0.0650151
ICAM1	-0.3505	0.0207596	1.68278		IL10	-0.1792	0.435443	0.361069
IL10	-0.4014	0.0914923	1.03862		CYP24A1	-0.9407	0.0617664	1.20925
IL6	-1.7754	0.13632	0.865439		IL6	-1.5171	0.193443	0.713448

## Sheet: Fig 7A
	Calcifediol vs. placebo
Group	Gene set enrichment analysis	Set size	Enrichment Score	Normalized Enrichment Score	P-value	P-value adjusted	Q-value	Rank	Leading Edge	Core enrichment
Entire cohort	No gene sets enriched
+Septic shock	No gene sets enriched
-Septic shock	Oxidative phosphorilation	184	0.460483	1.7003	1.87046e-05	0.000935231	0.000925386	16958	tags=61%, list=31%, signal=43%	SLC25A4/BDH2/TIMM10/TIMM17A/ATP1B1/MRPS11/NDUFB1/SURF1/UQCR10/MRPS15/ATP6V0B/ETFB/NDUFA6/NDUFB3/NDUFB2/MGST3/COX5B/IDH3G/HSD17B10/ACADVL/ALDH6A1/NDUFA1/NDUFAB1/NDUFS7/TIMM8B/UQCR11/POLR2F/MRPL34/GRPEL1/NDUFS8/ECHS1/ACAA2/UQCRH/ATP6V0E1/AFG3L2/MDH2/MPC1/NDUFB7/NDUFA7/NDUFA3/SUCLG1/ATP6V1D/MDH1/MTX2/HTRA2/SDHC/IDH3B/MTRR/UQCRC1/COX7A2/LDHA/UQCRFS1/COX7C/ISCA1/ALAS1/MRPL11/SDHB/NDUFB5/UQCRQ/GPX4/NQO…

[truncated: 27 more sheets: Fig 7B, Fig 7C, Fig 7D, Tab S3, Tab S4, Tab S6, Fig S1, Fig S2, Fig S3C, Fig S3D, Fig S4A, Fig S4B, Fig S6A, Fig S6B, Fig S6C, Fig S7A, FigS7B, Fig S7C, Fig S8A, Fig S8B …]
